# Supplementary material for: Label-Free Quantitative Analysis of Pig Liver Proteome after Hepatitis E Virus Infection
Source: Viruses. 2024 Mar 6;16(3):408. doi: 10.3390/v16030408 (PMC10976091; doi:10.3390/v16030408)
Supplement: Supplementary file 1 [file viruses-16-00408-s001.zip]

Archive with 3 entries (3 files):
- Supplementary_Table_S1_viruses-2770250.pdf
- Supplementary_Table_S2_viruses-2770250.pdf
- Supplementary_Table_S3_viruses-2770250.pdf
